# Supplementary material for: Modification of Paper Surface by All-Lignin Coating Formulations
Source: Materials (Basel). 2022 Nov 8;15(22):7869. doi: 10.3390/ma15227869 (PMC9695548; doi:10.3390/ma15227869)
Supplement: Supplementary file 1 [file materials-15-07869-s001.zip]

Archive with 1 entries (1 files):
- materials-1990908-supplementary.pdf
